# Supplementary material for: Genetics of Charcot-Marie-Tooth (CMT) Disease within the Frame of the Human Genome Project Success
Source: Genes (Basel). 2014 Jan 22;5(1):13–32. doi: 10.3390/genes5010013 (PMC3978509; doi:10.3390/genes5010013)
Supplement: Supplementary File 2 — Supplementary Table 2 (XLS, 65 KB) [file genes-05-00013-s002.xls]

## Sheet: Specific Functions
© 2000-2013 Ingenuity Systems, Inc. All rights reserved.
Ingenuity Pathway Analysis (IPA version 17199142, Ingenuity Systems; http://www.ingenuity.com) was used to summarize the molecular and cellular functions that were most strongly associated with genes linked to inherited peripheral neuropathies. Corresponding p-values in the supplementary files were calculated using Fisher’s exact test and corrected for multiple testing using the Benjamini-Hochber…
Category	Diseases or Functions Annotation	p-Value	Molecules	# Molecules
Carbohydrate Metabolism	production of phosphatidylinositol 3,4-diphosphate	6.06E-04	NGF,NTRK1	2
Carbohydrate Metabolism	metabolism of phosphatidylinositol	9.06E-03	FIG4,MTMR2,NGF,NTRK1	4
Carbohydrate Metabolism	dephosphorylation of phosphoinositide	1.75E-02	FIG4,MTMR2	2
Carbohydrate Metabolism	synthesis of phosphoinositide	1.99E-02	MTMR2,NGF,NTRK1	3
Carbohydrate Metabolism	quantity of phosphoinositide	1.99E-02	FIG4,NGF,NTRK1	3
Carbohydrate Metabolism	localization of doxorubicin	1.99E-02	ATP7A	1
Carbohydrate Metabolism	mobilization of D-glucose	1.99E-02	GJB1	1
Cell-To-Cell Signaling and Interaction	synthesis of acetylcholine	9.22E-05	NGF,NTRK1,SLC5A7	3
Cell-To-Cell Signaling and Interaction	contact growth inhibition of bone cancer cell lines	6.06E-04	NGF,NTRK1	2
Cell-To-Cell Signaling and Interaction	synthesis of neurotransmitter	1.08E-03	ATP7A,NGF,NTRK1,SLC5A7	4
Cell-To-Cell Signaling and Interaction	metabolism of neurotransmitter	2.51E-03	ATP7A,NGF,NTRK1,SLC5A7	4
Cell-To-Cell Signaling and Interaction	excitation of sensory neurons	8.73E-03	NGF,SCN9A	2
Cell-To-Cell Signaling and Interaction	synthesis of norepinephrine	1.37E-02	ATP7A,NGF	2
Cell-To-Cell Signaling and Interaction	neurotransmission	1.62E-02	FGD4,KIF1B,MPZ,NGF,PMP22,PRX,SCN9A,SLC5A7	8
Cell-To-Cell Signaling and Interaction	development of gap junctions	1.77E-02	GJB1,KIF1A,NGF,NTRK1,SLC5A7	5
Cell-To-Cell Signaling and Interaction	activation of monocyte-derived dendritic cells	1.89E-02	HSPB8,SCN9A	2
Cell-To-Cell Signaling and Interaction	action potential of neurons	1.99E-02	FGD4,PMP22,PRX,SCN9A	4
Cell-To-Cell Signaling and Interaction	synaptic transmission of neuromuscular synapse	1.99E-02	KIF1B,SLC5A7	2
Cell-To-Cell Signaling and Interaction	activation of intercellular channels	1.99E-02	TRPV4	1
Cell-To-Cell Signaling and Interaction	area of gap junction plaques	1.99E-02	GJB1	1
Cell-To-Cell Signaling and Interaction	communication of acinar gland cells	1.99E-02	GJB1	1
Cell-To-Cell Signaling and Interaction	compound action potential of muscle	1.99E-02	MPZ	1
Cell-To-Cell Signaling and Interaction	coupling of hepatoma cell lines	1.99E-02	GJB1	1
Cell-To-Cell Signaling and Interaction	delay in conduction of nerves	1.99E-02	MPZ	1
Cell-To-Cell Signaling and Interaction	density of excitatory synapses	1.99E-02	MTMR2	1
Cell-To-Cell Signaling and Interaction	firing of Adelta fiber	1.99E-02	NTRK1	1
Cell-To-Cell Signaling and Interaction	firing of C fiber	1.99E-02	NTRK1	1
Cell-To-Cell Signaling and Interaction	firing of motor neurons	1.99E-02	NGF	1
Cell-To-Cell Signaling and Interaction	hyperexcitation of sensory neurons	1.99E-02	SCN9A	1
Cell-To-Cell Signaling and Interaction	response of neuromuscular junctions	1.99E-02	SLC5A7	1
Cell-To-Cell Signaling and Interaction	electrical resistance of cells	2.88E-02	DNM2,PMP22	2
Cell-To-Cell Signaling and Interaction	response of neurons	2.88E-02	HSPB1,NGF	2
Cell-To-Cell Signaling and Interaction	synaptogenesis	2.90E-02	KIF1A,NGF,NTRK1,SLC5A7	4
Cell-To-Cell Signaling and Interaction	release of acetylcholine	3.00E-02	NGF,SLC5A7	2
Cell-To-Cell Signaling and Interaction	activation of sensory neurons	3.00E-02	NGF	1
Cell Cycle	contact growth inhibition of bone cancer cell lines	6.06E-04	NGF,NTRK1	2
Cell Cycle	arrest in cell division	2.73E-03	NEFL,NGF	2
Cell Cycle	cell cycle progression of neuroblastoma cell lines	4.11E-03	NGF,NTRK1	2
Cell Cycle	arrest in cleavage of cells	6.90E-03	NEFL,NGF	2
Cell Cycle	elongation of filaments	1.89E-02	INF2,SEPT9	2
Cell Cycle	M phase of cervical cancer cell lines	1.99E-02	DCTN1,LMNA,SEPT9	3
Cell Cycle	aneuploidization of breast cell lines	1.99E-02	SEPT9	1
Cell Cycle	arrest in cell division of brain cancer cell lines	1.99E-02	NEFL	1
Cell Cycle	arrest in cell division of neuroblastoma cell lines	1.99E-02	NEFL	1
Cell Cycle	cytokinesis of endothelial cell lines	1.99E-02	SEPT9	1
Cell Cycle	late cytokinesis of cervical cancer cell lines	1.99E-02	SEPT9	1
Cell Cycle	polyploidy of bladder cancer cell lines	1.99E-02	NDRG1	1
Cell Cycle	polyploidy of colon cancer cell lines	1.99E-02	NDRG1	1
Cell Cycle	polyploidy of mammary cells	1.99E-02	NDRG1	1
Cell Cycle	prometaphase of bone cancer cell lines	1.99E-02	DCTN1	1
Cell Cycle	ploidy	2.79E-02	NDRG1,PDK3,SEPT9,WNK1	4
Cell Cycle	ploidy of epithelial cell lines	3.00E-02	PDK3,WNK1	2
Cell Death and Survival	neuronal cell death	2.66E-05	AARS,AIFM1,ATP7A,DNAJB2,FAM134B,HSPB1,KIF1A,KIF1B,MFN2,NEFL,NGF,NTRK1,SOX10,SURF1,TRIM2,VAPB	16
Cell Death and Survival	necrosis	2.08E-04	AARS,AIFM1,ATP7A,CCT5,DCTN1,DNAJB2,DNM2,DNMT1,DST,EGR2,FAM134B,HINT1,HK1,HSPB1,HSPB8,IFRD1,KIF1A,KIF1B,LMNA,MFN2,NDRG1,NEFL,NGF,NTRK1,PMP22,SOX10,SPTLC2,SURF1,TRIM2,TUBB3,VAPB,YARS	32
Cell Death and Survival	apoptosis of neurons	1.55E-03	AARS,AIFM1,ATP7A,FAM134B,HSPB1,NEFL,NGF,NTRK1,SURF1,TRIM2	10
Cell Death and Survival	cell death	2.02E-03	AARS,AIFM1,ATP7A,CCT5,DCTN1,DNAJB2,DNM2,DNMT1,DST,DYNC1H1,EGR2,FAM134B,GJB1,HINT1,HK1,HSPB1,HSPB8,IFRD1,KIF1A,KIF1B,LMNA,MFN2,MPZ,NDRG1,NEFL,NGF,NTRK1,PMP22,SOX10,SPTLC2,SURF1,TRIM2,TUBB3,VAPB,YARS	35
Cell Death and Survival	cell viability of sympathetic neuron	2.87E-03	HSPB1,NGF,NTRK1	3
Cell Death and Survival	apoptosis of ganglion cells	4.68E-03	FAM134B,HSPB1,NGF	3
Cell Death and Survival	cell death of neuroblastoma cell lines	4.68E-03	AIFM1,CCT5,DCTN1,DST,NGF,NTRK1	6
Cell Death and Survival	loss of cholinergic neurons	5.56E-03	NGF,NTRK1	2
Cell Death and Survival	cell viability of pheochromocytoma cell lines	6.90E-03	HINT1,NGF,NTRK1	3
Cell Death and Survival	cell death of tumor cell lines	6.90E-03	AIFM1,CCT5,DCTN1,DNM2,DST,EGR2,HINT1,HK1,HSPB1,HSPB8,IFRD1,LMNA,MFN2,NDRG1,NGF,NTRK1,SOX10,TUBB3,YARS	19
Cell Death and Survival	apoptosis of superior cervical ganglion neurons	6.90E-03	HSPB1,NGF	2
Cell Death and Survival	loss of trigeminal ganglion neurons	6.90E-03	NGF,NTRK1	2
Cell Death and Survival	survival of cholinergic neurons	6.90E-03	NGF,NTRK1	2
Cell Death and Survival	cell viability	7.76E-03	AIFM1,ATP7A,DNM2,DNMT1,DST,HINT1,HSPB1,KIF1A,KIF1B,LMNA,NDRG1,NEFL,NGF,NTRK1,SETX,SOX10,TUBB3	17
Cell Death and Survival	cell death of central nervous system cells	9.06E-03	AIFM1,FAM134B,HSPB1,MFN2,NGF,NTRK1,VAPB	7
Cell Death and Survival	cell death of brain	9.43E-03	AIFM1,DNAJB2,HSPB1,MFN2,NGF,NTRK1,VAPB	7
Cell Death and Survival	delay in cell death of neurons	1.01E-02	AIFM1,NGF	2
Cell Death and Survival	loss of dorsal root ganglion cells	1.01E-02	NGF,NTRK1	2
Cell Death and Survival	loss of sympathetic neuron	1.01E-02	NGF,NTRK1	2
Cell Death and Survival	degeneration of neurons	1.18E-02	AIFM1,DYNC1H1,KIF1A,MPZ,NGF	5
Cell Death and Survival	cell viability of embryonic cells	1.19E-02	DNMT1,NDRG1,SOX10	3
Cell Death and Survival	apoptosis of dorsal root ganglion cells	1.37E-02	FAM134B,NGF	2
Cell Death and Survival	apoptosis of Schwann cells	1.58E-02	EGR2,NGF	2
Cell Death and Survival	cell viability of fibroblast cell lines	1.66E-02	ATP7A,HSPB1,LMNA,NGF	4
Cell Death and Survival	cell viability of neuroblastoma cell lines	1.75E-02	DST,HSPB1,NTRK1	3
Cell Death and Survival	cell death of epithelial cells	1.89E-02	AIFM1,HK1,HSPB1,HSPB8,NDRG1,NGF,NTRK1,PMP22	8
Cell Death and Survival	cell viability of tumor cell lines	1.91E-02	AIFM1,DNM2,DST,HINT1,HSPB1,KIF1A,NGF,NTRK1,SETX,SOX10,TUBB3	11
Cell Death and Survival	cell death of brain cells	1.99E-02	AIFM1,HSPB1,MFN2,NGF,NTRK1,VAPB	6
Cell Death and Survival	cell viability of connective tissue cells	1.99E-02	LMNA,NGF,NTRK1,SETX	4
Cell Death and Survival	cell death of epithelial cell lines	1.99E-02	AIFM1,HK1,HSPB1,HSPB8,NTRK1,PMP22	6
Cell Death and Survival	cell death of cardiomyocytes	1.99E-02	HK1,HSPB1,HSPB8,MFN2,SPTLC2	5
Cell Death and Survival	apoptosis of neuroblastoma cells	1.99E-02	NGF,NTRK1	2
Cell Death and Survival	apoptosis of cancer cells	1.99E-02	AIFM1,HSPB8,NDRG1,NGF,NTRK1	5
Cell Death and Survival	fragmentation of heterochromatin DNA	1.99E-02	LMNA	1
Cell Death and Survival	self-renewal of leukemia stem cells	1.99E-02	DNMT1	1
Cell Death and Survival	apoptosis	2.36E-02	AARS,AIFM1,ATP7A,DCTN1,DNM2,DNMT1,EGR2,FAM134B,GJB1,HINT1,HK1,HSPB1,HSPB8,LMNA,MFN2,NDRG1,NEFL,NGF,NTRK1,PMP22,SOX10,SPTLC2,SURF1,TRIM2,YARS	25
Cell Death and Survival	cell viability of neurons	2.38E-02	HSPB1,KIF1B,NEFL,NGF,NTRK1	5
Cell Death and Survival	apoptosis of neuroglia	2.79E-02	EGR2,NGF,NTRK1	3
Cell Death and Survival	cell viability of fibroblasts	2.90E-02	LMNA,NGF,SETX	3
Cell Death and Survival	cell death of muscle cells	2.95E-02	HK1,HSPB1,HSPB8,LMNA,MFN2,SPTLC2	6
Cell Death and Survival	cell death of cerebellar granule cell	3.00E-02	AIFM1,MFN2	2
Cell Death and Survival	apoptosis of cholinergic neurons	3.00E-02	NGF	1
Cell Death and Survival	apoptosis of otic vesicle	3.00E-02	NGF	1
Cell Morphology	abnormal morphology of Schwann cells	1.13E-06	EGR2,GJB1,MPZ,PMP22,PRX	5
Cell Morphology	morphology of axons	1.06E-05	GAN,GJB1,LMNA,MPZ,NEFL,PMP22,SLC12A6	7
Cell Morphology	abnormal morphology of myelin sheath	2.20E-05	FGD4,GAN,GJB1,MPZ,PMP22	5
Cell Morphology	abnormal morphology of axons	1.21E-04	GAN,GJB1,LMNA,NEFL,PMP22,SLC12A6	6
Cell Morphology	neuritogenesis of pheochromocytoma cell lines	1.55E-03	NGF,NTRK1,TRPV4	3
Cell Morphology	initiation of outgrowth of neurites	1.55E-03	NGF,NTRK1	2
Cell Morphology	morphology of endoplasmic reticulum	6.90E-03	ATL1,PMP22	2
Cell Morphology	formation of cellular protrusions	1.01E-02	ATL1,ATP7A,DNM2,FGD4,HSPB1,MFN2,MPZ,NEFL,NGF,NTRK1,PMP22,TRPV4	12
Cell Morphology	neuritogenesis	1.08E-02	ATL1,ATP7A,MFN2,MPZ,NEFL,NGF,NTRK1,PMP22,TRPV4	9
Cell Morphology	neuritogenesis of neuroblastoma cell lines	1.37E-02	NGF,NTRK1	2
Cell Morphology	elongation of filaments	1.89E-02	INF2,SEPT9	2
Cell Morphology	axonogenesis	1.99E-02	ATL1,MPZ,NGF,NTRK1,PMP22	5
Cell Morphology	myelination of axons	1.99E-02	MPZ,PMP22	2
Cell Morphology	morphology of nucleus	1.99E-02	AIFM1,DNMT1,LMNA	3
Cell Morphology	area of gap junction plaques	1.99E-02	GJB1	1
Cell Morphology	coalignment of microfilaments	1.99E-02	DST	1
Cell Morphology	coalignment of neurofilaments	1.99E-02	DST	1
Cell Morphology	innervation of sympathetic nerve	1.99E-02	NGF	1
Cell Morphology	morphology of tomacula	1.99E-02	PMP22	1
Cell Morphology	projection of cholinergic fibers	1.99E-02	NTRK1	1
Cell Morphology	re-innervation of skeletal muscle	1.99E-02	IFRD1	1
Cell Morphology	sprouting of cholinergic fibers	1.99E-02	NGF	1
Cell Morphology	formation of lamellipodia	2.13E-02	DNM2,FGD4,HSPB1,NGF	4
Cell Morphology	morphology of mitochondria	2.57E-02	AIFM1,GDAP1,MFN2	3
Cell Morphology	size of neurons	2.58E-02	NGF,NTRK1	2
Cell Morphology	electrical resistance of cells	2.88E-02	DNM2,PMP22	2
Cell Signaling	osmosensory signaling pathway	1.99E-02	TRPV4	1
Cell Signaling	I-kappaB kinase/NF-kappaB cascade	2.06E-02	HSPB1,LITAF,PLEKHG5,TFG	4
Cellular Assembly and Organization	microtubule dynamics	1.25E-04	ATL1,ATP7A,DCTN1,DNM2,DST,FGD4,GAN,GJB1,HSPB1,MFN2,MPZ,NDRG1,NEFL,NGF,NTRK1,PMP22,SEPT9,TRPV4,TUBB3	19
Cellular Assembly and Organization	neuritogenesis of pheochromocytoma cell lines	1.55E-03	NGF,NTRK1,TRPV4	3
Cellular Assembly and Organization	initiation of outgrowth of neurites	1.55E-03	NGF,NTRK1	2
Cellular Assembly and Organization	formation of neurofilaments	2.73E-03	HSPB1,NEFL	2
Cellular Assembly and Organization	movement of lysosome	5.56E-03	NEFL,RAB7A	2
Cellular Assembly and Organization	morphology of endoplasmic reticulum	6.90E-03	ATL1,PMP22	2
Cellular Assembly and Organization	formation of cellular inclusion bodies	9.34E-03	BSCL2,DNAJB2,NEFL,NGF	4
Cellular Assembly and Organization	formation of cellular protrusions	1.01E-02	ATL1,ATP7A,DNM2,FGD4,HSPB1,MFN2,MPZ,NEFL,NGF,NTRK1,PMP22,TRPV4	12
Cellular Assembly and Organization	formation of plasma membrane	1.01E-02	DNM2,GJB1,KIF1A,NGF,NTRK1,SLC5A7	6
Cellular Assembly and Organization	neuritogenesis	1.08E-02	ATL1,ATP7A,MFN2,MPZ,NEFL,NGF,NTRK1,PMP22,TRPV4	9
Cellular Assembly and Organization	neuritogenesis of neuroblastoma cell lines	1.37E-02	NGF,NTRK1	2
Cellular Assembly and Organization	development of gap junctions	1.77E-02	GJB1,KIF1A,NGF,NTRK1,SLC5A7	5
Cellular Assembly and Organization	elongation of filaments	1.89E-02	INF2,SEPT9	2
Cellular Assembly and Organization	axonogenesis	1.99E-02	ATL1,MPZ,NGF,NTRK1,PMP22	5
Cellular Assembly and Organization	myelination of axons	1.99E-02	MPZ,PMP22	2
Cellular Assembly and Organization	disruption of microtubules	1.99E-02	NEFL,SEPT9	2
Cellular Assembly and Organization	transport of mitochondria	1.99E-02	MFN2,NEFL	2
Cellular Assembly and Organization	quantity of nerve ending	1.99E-02	NGF,NTRK1	2
Cellular Assembly and Organization	morphology of nucleus	1.99E-02	AIFM1,DNMT1,LMNA	3
Cellular Assembly and Organization	accumulation of caveolae	1.99E-02	DNM2	1
Cellular Assembly and Organization	coalignment of microfilaments	1.99E-02	DST	1
Cellular Assembly and Organization	coalignment of neurofilaments	1.99E-02	DST	1
Cellular Assembly and Organization	compaction of myelin sheath	1.99E-02	MPZ	1
Cellular Assembly and Organization	density of excitatory synapses	1.99E-02	MTMR2	1
Cellular Assembly and Organization	detachment of desmin filament	1.99E-02	LMNA	1
Cellular Assembly and Organization	disappearance of astral microtubules	1.99E-02	NDRG1	1
Cellular Assembly and Organization	expansion of dendritic trees	1.99E-02	NGF	1
Cellular Assembly and Organization	mobility of late endosomes	1.99E-02	RAB7A	1
Cellular Assembly and Organization	outfolding of myelin sheath	1.99E-02	MTMR2	1
Cellular Assembly and Organization	reassembly of GW body	1.99E-02	LMNA	1
Cellular Assembly and Organization	sprouting of cholinergic fibers	1.99E-02	NGF	1
Cellular Assembly and Organization	trafficking of phagosomes	1.99E-02	RAB7A	1
Cellular Assembly and Organization	quantity of neurites	2.12E-02	GJB1,NEFL,NGF	3
Cellular Assembly and Organization	formation of lamellipodia	2.13E-02	DNM2,FGD4,HSPB1,NGF	4
Cellular Assembly and Organization	quantity of cellular protrusions	2.32E-02	FGD4,GJB1,NEFL,NGF	4
Cellular Assembly and Organization	morphology of mitochondria	2.57E-02	AIFM1,GDAP1,MFN2	3
Cellular Assembly and Organization	synaptogenesis	2.90E-02	KIF1A,NGF,NTRK1,SLC5A7	4
Cellular Compromise	degeneration of axons	5.24E-04	MFN2,MPZ,MTMR2,NGF,SLC12A6	5
Cellular Compromise	endoplasmic reticulum stress response	5.78E-04	AARS,DNAJB2,DST,HSPB3,MFN2,VAPB	6
Cellular Compromise	atrophy of cholinergic neurons	1.55E-03	NGF,NTRK1	2
Cellular Compromise	dysfunction of neurons	6.90E-03	DNAJB2,KIF1B	2
Cellular Compromise	formation of cellular inclusion bodies	9.34E-03	BSCL2,DNAJB2,NEFL,NGF	4
Cellular Compromise	degeneration of neurons	1.18E-02	AIFM1,DYNC1H1,KIF1A,MPZ,NGF	5
Cellular Compromise	degeneration of cells	1.99E-02	AIFM1,DYNC1H1,KIF1A,MPZ,NGF,NTRK1	6
Cellular Compromise	disruption of microtubules	1.99E-02	NEFL,SEPT9	2
Cellular Compromise	degeneration of Schwann cells	1.99E-02	MPZ	1
Cellular Compromise	degeneration of pheochromocytoma cell lines	1.99E-02	NGF	1
Cellular Compromise	disappearance of astral microtubules	1.99E-02	NDRG1	1
Cellular Compromise	injury of cholinergic neurons	1.99E-02	NGF	1
Cellular Compromise	fragmentation of mitochondria	2.88E-02	GDAP1,MFN2	2
Cellular Development	neuritogenesis of pheochromocytoma cell lines	1.55E-03	NGF,NTRK1,TRPV4	3
Cellular Development	development of neurons	4.19E-03	EGR2,FIG4,KIF1A,NTRK1,PMP22,TRPV4	6
Cellular Development	proliferation of fibroblast cell lines	5.64E-03	EGR2,HINT1,HSPB8,LMNA,NGF,NTRK1,SLC12A6,TFG,WNK1	9
Cellular Development	neuritogenesis	1.08E-02	ATL1,ATP7A,MFN2,MPZ,NEFL,NGF,NTRK1,PMP22,TRPV4	9
Cellular Development	myelination of neurons	1.37E-02	EGR2,PMP22	2
Cellular Development	neuritogenesis of neuroblastoma cell lines	1.37E-02	NGF,NTRK1	2
Cellular Development	development of ganglion cells	1.75E-02	PMP22,TRPV4	2
Cellular Development	development of spinal neuron	1.89E-02	PMP22,TRPV4	2
Cellular Development	differentiation of neural crest cells	1.89E-02	NGF,SOX10	2
Cellular Development	axonogenesis	1.99E-02	ATL1,MPZ,NGF,NTRK1,PMP22	5
Cellular Development	myelination of axons	1.99E-02	MPZ,PMP22	2
Cellular Development	myelination of cells	1.99E-02	EGR2,MPZ,PMP22	3
Cellular Development	development of central nervous system cells	1.99E-02	KIF1A,PMP22,TRPV4	3
Cellular Development	development of satellite cells	1.99E-02	SOX10	1
Cellular Development	development of trigeminal motor neurons	1.99E-02	EGR2	1
Cellular Development	differentiation of sympathoadrenal precursor cells	1.99E-02	NGF	1
Cellular Development	differentiation of teratoma	1.99E-02	DNMT1	1
Cellular Development	expansion of Schwann cells	1.99E-02	PMP22	1
Cellular Development	initiation of differentiation of neurons	1.99E-02	NGF	1
Cellular Development	self-renewal of leukemia stem cells	1.99E-02	DNMT1	1
Cellular Development	sprouting of cholinergic fibers	1.99E-02	NGF	1
Cellular Development	proliferation of gonadal cell lines	2.06E-02	EGR2,NGF,TUBB3	3
Cellular Development	proliferation of Schwann cells	2.74E-02	EGR2,PMP22	2
Cellular Function and Maintenance	microtubule dynamics	1.25E-04	ATL1,ATP7A,DCTN1,DNM2,DST,FGD4,GAN,GJB1,HSPB1,MFN2,MPZ,NDRG1,NEFL,NGF,NTRK1,PMP22,SEPT9,TRPV4,TUBB3	19
Cellular Function and Maintenance	endoplasmic reticulum stress response	5.78E-04	AARS,DNAJB2,DST,HSPB3,MFN2,VAPB	6
Cellular Function and Maintenance	axonal transport	5.99E-04	GAN,KIF1A,KIF1B,NEFL	4
Cellular Function and Maintenance	function of cholinergic neurons	6.06E-04	NGF,NTRK1	2
Cellular Function and Maintenance	neuritogenesis of pheochromocytoma cell lines	1.55E-03	NGF,NTRK1,TRPV4	3
Cellular Function and Maintenance	formation of neurofilaments	2.73E-03	HSPB1,NEFL	2
Cellular Function and Maintenance	movement of lysosome	5.56E-03	NEFL,RAB7A	2
Cellular Function and Maintenance	respiration of fibroblast cell lines	8.73E-03	MFN2,TRPV4	2
Cellular Function and Maintenance	formation of cellular protrusions	1.01E-02	ATL1,ATP7A,DNM2,FGD4,HSPB1,MFN2,MPZ,NEFL,NGF,NTRK1,PMP22,TRPV4	12
Cellular Function and Maintenance	neuritogenesis	1.08E-02	ATL1,ATP7A,MFN2,MPZ,NEFL,NGF,NTRK1,PMP22,TRPV4	9
Cellular Function and Maintenance	neuritogenesis of neuroblastoma cell lines	1.37E-02	NGF,NTRK1	2
Cellular Function and Maintenance	development of gap junctions	1.77E-02	GJB1,KIF1A,NGF,NTRK1,SLC5A7	5
Cellular Function and Maintenance	movement of organelle	1.77E-02	DNM2,NEFL,RAB7A	3
Cellular Function and Maintenance	axonogenesis	1.99E-02	ATL1,MPZ,NGF,NTRK1,PMP22	5
Cellular Function and Maintenance	myelination of axons	1.99E-02	MPZ,PMP22	2
Cellular Function and Maintenance	disruption of microtubules	1.99E-02	NEFL,SEPT9	2
Cellular Function and Maintenance	disappearance of astral microtubules	1.99E-02	NDRG1	1
Cellular Function and Maintenance	endocytosis of Murine norovirus 1	1.99E-02	DNM2	1
Cellular Function and Maintenance	endocytosis of riboflavin	1.99E-02	DNM2	1
Cellular Function and Maintenance	hyperpolarization of monocyte-derived dendritic cells	1.99E-02	SCN9A	1
Cellular Function and Maintenance	maintenance of cholinergic neurons	1.99E-02	NGF	1
Cellular Function and Maintenance	self-renewal of leukemia stem cells	1.99E-02	DNMT1	1
Cellular Function and Maintenance	sprouting of cholinergic fibers	1.99E-02	NGF	1
Cellular Function and Maintenance	quantity of neurites	2.12E-02	GJB1,NEFL,NGF	3
Cellular Function and Maintenance	formation of lamellipodia	2.13E-02	DNM2,FGD4,HSPB1,NGF	4
Cellular Function and Maintenance	quantity of cellular protrusions	2.32E-02	FGD4,GJB1,NEFL,NGF	4
Cellular Function and Maintenance	synaptogenesis	2.90E-02	KIF1A,NGF,NTRK1,SLC5A7	4
Cellular Growth and Proliferation	contact growth inhibition of bone cancer cell lines	6.06E-04	NGF,NTRK1	2
Cellular Growth and Proliferation	proliferation of fibroblast cell lines	5.64E-03	EGR2,HINT1,HSPB8,LMNA,NGF,NTRK1,SLC12A6,TFG,WNK1	9
Cellular Growth and Proliferation	excitation of sensory neurons	8.73E-03	NGF,SCN9A	2
Cellular Growth and Proliferation	expansion of Schwann cells	1.99E-02	PMP22	1
Cellular Growth and Proliferation	hyperexcitation of sensory neurons	1.99E-02	SCN9A	1
Cellular Growth and Proliferation	proliferation of gonadal cell lines	2.06E-02	EGR2,NGF,TUBB3	3
Cellular Growth and Proliferation	proliferation of Schwann cells	2.74E-02	EGR2,PMP22	2
Cellular Movement	cell movement	1.51E-02	DNM2,DST,EGR2,FBLN5,FGD4,GJB1,HARS,HSPB1,KARS,LITAF,LMNA,MPZ,NDRG1,NGF,PLEKHG5,PMP22,SCN9A,SEPT9,SLC12A6,SOX10,SPTLC1,YARS	22
Cellular Movement	extravasation of plasma	1.75E-02	NGF,NTRK1	2
Cellular Movement	elongation of filaments	1.89E-02	INF2,SEPT9	2
Cellular Movement	cytokinesis of endothelial cell lines	1.99E-02	SEPT9	1
Cellular Movement	late cytokinesis of cervical cancer cell lines	1.99E-02	SEPT9	1
Cellular Movement	scattering of cervical cancer cell lines	1.99E-02	SLC12A6	1
Cellular Movement	translocation of Salmonella enterica subsp. enterica serovar Typhimurium	1.99E-02	RAB7A	1
Cellular Movement	scattering	3.00E-02	NGF,RAB7A,SLC12A6	3
DNA Replication, Recombination, and Repair	DNA damage response of melanoma cell lines	1.99E-02	SOX10	1
DNA Replication, Recombination, and Repair	demethylation of genomic DNA	1.99E-02	DNMT1	1
DNA Replication, Recombination, and Repair	fragmentation of heterochromatin DNA	1.99E-02	LMNA	1
Drug Metabolism	synthesis of norepinephrine	1.37E-02	ATP7A,NGF	2
Drug Metabolism	localization of doxorubicin	1.99E-02	ATP7A	1
Energy Production	release of ATP	3.00E-02	GJB1,TRPV4	2
Gene Expression	binding of Egr binding site	1.58E-02	EGR2,NGF	2
Gene Expression	demethylation of genomic DNA	1.99E-02	DNMT1	1
Lipid Metabolism	biosynthesis of sphinganine	6.06E-04	SPTLC1,SPTLC2	2
Lipid Metabolism	production of phosphatidylinositol 3,4-diphosphate	6.06E-04	NGF,NTRK1	2
Lipid Metabolism	quantity of sphingosylphosphocholine	6.06E-04	SPTLC1,SPTLC2	2
Lipid Metabolism	synthesis of D-sphingosine	2.73E-03	SPTLC1,SPTLC2	2
Lipid Metabolism	metabolism of phosphatidylinositol	9.06E-03	FIG4,MTMR2,NGF,NTRK1	4
Lipid Metabolism	synthesis of sphingomyelin	1.37E-02	SPTLC1,SPTLC2	2
Lipid Metabolism	metabolism of phospholipid	1.40E-02	FIG4,MTMR2,NGF,NTRK1,SPTLC1,SPTLC2	6
Lipid Metabolism	concentration of lipid	1.67E-02	AIFM1,BSCL2,DNM2,FIG4,IFRD1,IGHMBP2,LMNA,NGF,NTRK1,RAB7A,SPTLC1,SPTLC2	12
Lipid Metabolism	dephosphorylation of phosphoinositide	1.75E-02	FIG4,MTMR2	2
Lipid Metabolism	concentration of phospholipid	1.85E-02	FIG4,NGF,NTRK1,SPTLC1,SPTLC2	5
Lipid Metabolism	accumulation of fat	1.89E-02	IFRD1,LMNA	2
Lipid Metabolism	quantity of ceramide	1.96E-02	NGF,SPTLC1,SPTLC2	3
Lipid Metabolism	synthesis of phospholipid	1.99E-02	MTMR2,NGF,NTRK1,SPTLC1,SPTLC2	5
Lipid Metabolism	hydrolysis of sphingomyelin	1.99E-02	NGF,NTRK1	2
Lipid Metabolism	synthesis of ceramide	1.99E-02	NGF,SPTLC1,SPTLC2	3
Lipid Metabolism	synthesis of phosphoinositide	1.99E-02	MTMR2,NGF,NTRK1	3
Lipid Metabolism	quantity of phosphoinositide	1.99E-02	FIG4,NGF,NTRK1	3
Molecular Transport	quantity of sphingosylphosphocholine	6.06E-04	SPTLC1,SPTLC2	2
Molecular Transport	transport of ion	1.37E-02	ATP7A,GJB1,SCN11A,SCN9A,SLC12A6,SLC5A7,SURF1,TRPV4,WNK1	9
Molecular Transport	concentration of lipid	1.67E-02	AIFM1,BSCL2,DNM2,FIG4,IFRD1,IGHMBP2,LMNA,NGF,NTRK1,RAB7A,SPTLC1,SPTLC2	12
Molecular Transport	concentration of phospholipid	1.85E-02	FIG4,NGF,NTRK1,SPTLC1,SPTLC2	5
Molecular Transport	accumulation of fat	1.89E-02	IFRD1,LMNA	2
Molecular Transport	quantity of ceramide	1.96E-02	NGF,SPTLC1,SPTLC2	3
Molecular Transport	quantity of D-sphingosine	1.99E-02	SPTLC1,SPTLC2	2
Molecular Transport	quantity of phosphoinositide	1.99E-02	FIG4,NGF,NTRK1	3
Molecular Transport	transport of cation	1.99E-02	ATP7A,GJB1,SCN11A,SCN9A,SLC5A7,SURF1,TRPV4	7
Molecular Transport	mobilization of D-glucose	1.99E-02	GJB1	1
Molecular Transport	release of ATP	3.00E-02	GJB1,TRPV4	2
Molecular Transport	transport of inorganic cation	3.00E-02	ATP7A,GJB1,SCN11A,SCN9A,SURF1,TRPV4	6
Molecular Transport	release of acetylcholine	3.00E-02	NGF,SLC5A7	2
Nucleic Acid Metabolism	release of ATP	3.00E-02	GJB1,TRPV4	2
Nucleic Acid Metabolism	biosynthesis of purine ribonucleotide	3.00E-02	MFN2,MT-ATP6,PRPS1	3
Post-Translational Modification	folding of protein	7.63E-03	AARS,DNAJB2,HSPB1,RAB7A	4
Protein Folding	folding of protein	7.63E-03	AARS,DNAJB2,HSPB1,RAB7A	4
Protein Synthesis	polymerization of protein	1.05E-02	ATL1,GJB1,IGHMBP2,MTMR2,NEFL,SBF2,SEPT9	7
RNA Post-Transcriptional Modification	aminoacylation of tRNA-Lys	1.99E-02	KARS	1
Small Molecule Biochemistry	synthesis of amine	9.20E-05	ATP7A,NGF,NTRK1,SLC5A7,SPTLC1,SPTLC2	6
Small Molecule Biochemistry	synthesis of acetylcholine	9.22E-05	NGF,NTRK1,SLC5A7	3
Small Molecule Biochemistry	biosynthesis of sphinganine	6.06E-04	SPTLC1,SPTLC2	2
Small Molecule Biochemistry	production of phosphatidylinositol 3,4-diphosphate	6.06E-04	NGF,NTRK1	2
Small Molecule Biochemistry	quantity of sphingosylphosphocholine	6.06E-04	SPTLC1,SPTLC2	2
Small Molecule Biochemistry	synthesis of neurotransmitter	1.08E-03	ATP7A,NGF,NTRK1,SLC5A7	4
Small Molecule Biochemistry	metabolism of neurotransmitter	2.51E-03	ATP7A,NGF,NTRK1,SLC5A7	4
Small Molecule Biochemistry	synthesis of D-sphingosine	2.73E-03	SPTLC1,SPTLC2	2
Small Molecule Biochemistry	metabolism of phosphatidylinositol	9.06E-03	FIG4,MTMR2,NGF,NTRK1	4
Small Molecule Biochemistry	synthesis of norepinephrine	1.37E-02	ATP7A,NGF	2
Small Molecule Biochemistry	synthesis of sphingomyelin	1.37E-02	SPTLC1,SPTLC2	2
Small Molecule Biochemistry	metabolism of phospholipid	1.40E-02	FIG4,MTMR2,NGF,NTRK1,SPTLC1,SPTLC2	6
Small Molecule Biochemistry	concentration of lipid	1.67E-02	AIFM1,BSCL2,DNM2,FIG4,IFRD1,IGHMBP2,LMNA,NGF,NTRK1,RAB7A,SPTLC1,SPTLC2	12
Small Molecule Biochemistry	dephosphorylation of phosphoinositide	1.75E-02	FIG4,MTMR2	2
Small Molecule Biochemistry	concentration of phospholipid	1.85E-02	FIG4,NGF,NTRK1,SPTLC1,SPTLC2	5
Small Molecule Biochemistry	accumulation of fat	1.89E-02	IFRD1,LMNA	2
Small Molecule Biochemistry	quantity of ceramide	1.96E-02	NGF,SPTLC1,SPTLC2	3
Small Molecule Biochemistry	synthesis of phospholipid	1.99E-02	MTMR2,NGF,NTRK1,SPTLC1,SPTLC2	5
Small Molecule Biochemistry	hydrolysis of sphingomyelin	1.99E-02	NGF,NTRK1	2
Small Molecule Biochemistry	synthesis of ceramide	1.99E-02	NGF,SPTLC1,SPTLC2	3
Small Molecule Biochemistry	synthesis of phosphoinositide	1.99E-02	MTMR2,NGF,NTRK1	3
Small Molecule Biochemistry	quantity of phosphoinositide	1.99E-02	FIG4,NGF,NTRK1	3
Small Molecule Biochemistry	localization of doxorubicin	1.99E-02	ATP7A	1
Small Molecule Biochemistry	mobilization of D-glucose	1.99E-02	GJB1	1
Small Molecule Biochemistry	release of ATP	3.00E-02	GJB1,TRPV4	2
Small Molecule Biochemistry	biosynthesis of purine ribonucleotide	3.00E-02	MFN2,MT-ATP6,PRPS1	3
Small Molecule Biochemistry	release of acetylcholine	3.00E-02	NGF,SLC5A7	2

## Sheet: Enriched Functions
© 2000-2013 Ingenuity Systems, Inc. All rights reserved.
Enriched Functions
Category	B-H p-value	Molecules
Cell Morphology	1.13E-06-2.88E-02	SEPT9,NEFL,MPZ,NGF,ATP7A,EGR2,PRX,NTRK1,FGD4,IFRD1,MFN2,DNMT1,DNM2,AIFM1,SLC12A6,ATL1,LMNA,GDAP1,GAN,PMP22,DST,TRPV4,GJB1,HSPB1,INF2
Cell Death and Survival	2.66E-05-3E-02	NEFL,KIF1B,SOX10,HSPB8,SETX,MPZ,DNAJB2,NGF,ATP7A,HINT1,EGR2,KIF1A,SPTLC2,NTRK1,CCT5,VAPB,IFRD1,DNMT1,DNM2,MFN2,AIFM1,HK1,TUBB3,NDRG1,FAM134B,SURF1,LMNA,TRIM2,DYNC1H1,PMP22,YARS,DST,DCTN1,AARS,GJB1,HSPB1
Small Molecule Biochemistry	9.2E-05-3E-02	MT-ATP6,SPTLC1,RAB7A,LMNA,FIG4,BSCL2,NGF,SLC5A7,ATP7A,IGHMBP2,PRPS1,SPTLC2,NTRK1,TRPV4,MTMR2,IFRD1,GJB1,MFN2,DNM2,AIFM1
Cell-To-Cell Signaling and Interaction	9.22E-05-3E-02	KIF1B,SCN9A,HSPB8,MPZ,NGF,SLC5A7,ATP7A,PMP22,PRX,KIF1A,NTRK1,FGD4,TRPV4,MTMR2,GJB1,DNM2,HSPB1
Cellular Assembly and Organization	1.25E-04-2.9E-02	SEPT9,NEFL,DNAJB2,MPZ,NGF,SLC5A7,ATP7A,KIF1A,NTRK1,FGD4,MTMR2,DNMT1,MFN2,DNM2,AIFM1,TUBB3,NDRG1,ATL1,RAB7A,LMNA,GDAP1,BSCL2,GAN,PMP22,DST,DCTN1,TRPV4,GJB1,INF2,HSPB1
Cellular Function and Maintenance	1.25E-04-2.9E-02	HSPB3,SEPT9,NEFL,KIF1B,DNAJB2,MPZ,NGF,SLC5A7,ATP7A,KIF1A,NTRK1,FGD4,VAPB,DNMT1,MFN2,DNM2,TUBB3,NDRG1,ATL1,SCN9A,RAB7A,GAN,PMP22,DST,DCTN1,TRPV4,AARS,GJB1,HSPB1
Cellular Compromise	5.24E-04-2.88E-02	HSPB3,NDRG1,SEPT9,NEFL,KIF1B,GDAP1,MPZ,DNAJB2,BSCL2,NGF,DYNC1H1,KIF1A,DST,NTRK1,MTMR2,VAPB,AARS,MFN2,AIFM1,SLC12A6
Carbohydrate Metabolism	6.06E-04-1.99E-02	ATP7A,NTRK1,MTMR2,FIG4,NGF,GJB1
Cell Cycle	6.06E-04-3E-02	NDRG1,SEPT9,NEFL,NTRK1,LMNA,DCTN1,WNK1,NGF,PDK3,INF2
Cellular Growth and Proliferation	6.06E-04-2.74E-02	TUBB3,HINT1,PMP22,EGR2,TFG,SCN9A,NTRK1,HSPB8,LMNA,NGF,WNK1,SLC12A6
Lipid Metabolism	6.06E-04-1.99E-02	SPTLC1,RAB7A,LMNA,FIG4,BSCL2,NGF,IGHMBP2,SPTLC2,NTRK1,MTMR2,IFRD1,DNM2,AIFM1
Molecular Transport	6.06E-04-3E-02	SPTLC1,SCN9A,SURF1,RAB7A,LMNA,FIG4,BSCL2,NGF,ATP7A,SLC5A7,IGHMBP2,SPTLC2,NTRK1,TRPV4,WNK1,IFRD1,GJB1,SCN11A,DNM2,SLC12A6,AIFM1
Cellular Development	1.55E-03-2.74E-02	TUBB3,TFG,ATL1,NEFL,SOX10,HSPB8,LMNA,FIG4,MPZ,NGF,ATP7A,PMP22,HINT1,EGR2,KIF1A,NTRK1,TRPV4,WNK1,DNMT1,MFN2,SLC12A6
Post-Translational Modification	7.63E-03-7.63E-03	RAB7A,AARS,DNAJB2,HSPB1
Protein Folding	7.63E-03-7.63E-03	RAB7A,AARS,DNAJB2,HSPB1
Protein Synthesis	1.05E-02-1.05E-02	IGHMBP2,SEPT9,SBF2,NEFL,ATL1,MTMR2,GJB1
Drug Metabolism	1.37E-02-1.99E-02	ATP7A,NGF
Cellular Movement	1.51E-02-3E-02	LITAF,SPTLC1,FBLN5,NDRG1,SEPT9,SCN9A,SOX10,RAB7A,HARS,LMNA,MPZ,NGF,PMP22,EGR2,PLEKHG5,YARS,DST,NTRK1,KARS,FGD4,GJB1,DNM2,INF2,SLC12A6,HSPB1
Gene Expression	1.58E-02-1.99E-02	EGR2,NGF,DNMT1
Cell Signaling	1.99E-02-2.06E-02	LITAF,TFG,PLEKHG5,TRPV4,HSPB1
DNA Replication, Recombination, and Repair	1.99E-02-1.99E-02	SOX10,LMNA,DNMT1
RNA Post-Transcriptional Modification	1.99E-02-1.99E-02	KARS
Energy Production	3E-02-3E-02	TRPV4,GJB1
Nucleic Acid Metabolism	3E-02-3E-02	MT-ATP6,PRPS1,TRPV4,GJB1,MFN2

## Sheet: Peripheral Neuropaty
© 2000-2013 Ingenuity Systems, Inc. All rights reserved.
Function Annotation	Molecules	# Molecules
affects peripheral neuropathy (126/131)	AARS, AFG3L2, AIFM1, AIRE, ALS2, AMY2A, AMY2B, AP4B1, AP4E1, AP4M1, AP4S1, AP5Z1, AR, ATL1, BSCL2, C12orf65, CACNA1A, CACNA1B, CACNA2D1, CACNA2D2, CACNA2D3, CACNA2D4, CD59, CHRNA1, CHRNB1, CHRND, CHRNE, CNR1, CNR2, CNTF, CST3, CYP2U1, CYP3A5, CYP7B1, DDHD1, DDHD2, DHTKD1, DNM2, DNMT1, DST, DYNC1H1, EGR2, ERLIN2, FA2H, FAM134B, FGD4, FIG4, GARS, GBA2, GDAP1, GJB1, GJB3, GJC2, HK1, HSPB1, HSPB8, HS…	126
decreases peripheral neuropathy (5/131)	CD86, COX10, HIF1A, NOS1, TFAM	5
